# Supplementary material for: Effect of Behavioral Activation for Women with Postnatal Depression: A Systematic Review and Meta-Analysis
Source: Nurs Rep. 2024 Jan 3;14(1):78–88. doi: 10.3390/nursrep14010007 (PMC10801525; doi:10.3390/nursrep14010007)
Supplement: Supplementary file 1 [file nursrep-14-00007-s001.zip]

Archive with 2 entries (2 files):
- Table S1-S6 Search strategy.pdf
- Table S6.PRISMA 2020 checklist.pdf
